# Supplementary material for: Microbial-Derived Antioxidants in Intestinal Inflammation: A Systematic Review of Their Therapeutic Potential
Source: Antioxidants (Basel). 2025 Mar 6;14(3):321. doi: 10.3390/antiox14030321 (PMC11939483; doi:10.3390/antiox14030321)
Supplement: Supplementary file 1 [file antioxidants-14-00321-s001.zip]

Archive with 1 entries (1 files):
- antioxidants-3465322-supplementary.pdf
